# Supplementary material for: Synthesizing images of tau pathology from cross-modal neuroimaging using deep learning
Source: Brain. 2023 Oct 7;147(3):980–95. doi: 10.1093/brain/awad346 (PMC10907092; doi:10.1093/brain/awad346)
Supplement: awad346_Supplementary_Data [file awad346_supplementary_data.zip]

Archive with 2 entries (2 files):
- brain-2023-00368-File010.pdf
- brain-2023-00368-File011.pdf
